# Supplementary material for: Vanillin formation from ferulic acid in Vanilla planifolia is catalysed by a single enzyme
Source: Nat Commun. 2014 Jun 19;5:4037. doi: 10.1038/ncomms5037 (PMC4083428; doi:10.1038/ncomms5037)
Supplement: Supplementary Data 1 — Protein hits information from MASCOT. Identification of proteins in vanillin biosynthesis pathway by searching LC-MS/MS data against DNA conreads of pyrosequencing data and protein sequences that belonging to intrested enzyme families from other plants. [file ncomms5037-s2.xlsx]

## Sheet: Sheet1
Supplementary Data 2
Protein hits information from MASCOT
Supplementary Data 1
Identification of proteins in vanillin biosynthesis pathway by searching LC-MS/MS data against DNA conreads of pyrosequencing data and protein sequences that belonging to intrested enzyme families from other plants.
prot_hit_num	prot_acc	prot_desc	prot_score	prot_mass	prot_matches	prot_matches_sig	prot_sequences	prot_sequences_sig	prot_cover	prot_len
1	C4Ha.thalianatranslationframe+1	C4H A. thaliana translationframe+1	36	68067	34	2	21	2	10.1	575
2	HBS	VpVAN	26	39577	3	1	3	1	11	356
3	71VP1V_pla_rep_c6142translationframe+1	71VP candidate V_pla_rep_c6142translationframe+1	18	19998	1	1	1	1	6.8	176
4	Consensusrevtranslationframe+1	Vitis vinifera caffeic acid 3-0-methyltransferase like	17	50005	25	2	21	2	33.8	417
5	75VP7V_pla_rep_c529translationframe+1	75VP candidate V_pla_rep_c529translationframe+1	16	17610	4	1	3	1	5.3	171
6	V_pla_rep_c60503translationframe+1	V_pla_rep_c60503translationframe+1(UGT 88A1 candidate)	15	15871	1	1	1	1	5.4	149
7	PAL1A.thalianatranslationframe+1	PAL1 A. thaliana translationframe+1	15	31850	4	1	3	1	12.5	288
8	OMT3ccloned_ORFtranslationframe+1	VpOMT3c cloned_ORFtranslationframe+1	15	39189	2	1	2	1	7.2	359
9	OMT3a-1revclonedtranslationofORFORF	VpOMT3a 1 rev clonedtranslation of ORF	15	39417	2	1	2	1	3.9	359
10	13298_1_CyC1Seq_Rtranslationframe+1	Caffeic acid O-methyltransferase candidate from Populus trchcarpa translationframe+1	14	45188	43	1	13	1	12.4	411
11	13298_1_GPDSeq_Ftranslationframe+1	Ricinus communis putative o-methyltransferase	13	50816	27	1	21	1	33.5	424
Abbreviations used for protein and peptide identification
MASCOT report heading	explanation
prot_acc	accesion no. according to pyrosequencing dataset
prot_score	MASCOT score
prot_mass	molecular weight of translated sequence
prot_matches	No. of MS/MS queries matched to protein
prot_cover	Sequence coverage in percent
prot_len	Length in amino acid residues of translated sequence
pep_rank	rank of peptide match (1 - 10)
pep_exp_mr	observed relative molecular mass
pep_exp_z	observed charge state
pep_calc_mr	calculated relative molecular mass
pep_delta	(pep_calc_mr - pep_exp_mr)
pep_miss	number of missed enzyme cleavage sites
pep_score	peptide match score
pep_expect	peptide expectation score
pep_seq	peptide sequence
pep_frame	peptide frame number
pep_var_mod	variable modifications used to get the match
