# Supplementary material for: Vanillin formation from ferulic acid in Vanilla planifolia is catalysed by a single enzyme
Source: Nat Commun. 2014 Jun 19;5:4037. doi: 10.1038/ncomms5037 (PMC4083428; doi:10.1038/ncomms5037)
Supplement: Supplementary Data 2 — Summary of database search for identification of proteins in the Vanilla Planifolia inner part crude protein extract by searching the pyrosequencing DNA databases of candidate enzyme families in all reading frames and protein data bases including candidate enzyme families from other plant families [file ncomms5037-s3.xlsx]

## Sheet: Sheet1
Supplementary Data 2
Summary of database search for identification of proteins in the Vanilla Planifolia inner part crude protein extract by searching the pyrosequencing DNA databases of candidate enzyme families in all reading frames and protein data bases including candidate enzyme families from other plant families
Peptide hits information from MASCOT
prot_hit_num	prot_acc	pep_query	pep_rank	pep_exp_mz	pep_exp_mr	pep_exp_z	pep_calc_mr	pep_delta	pep_miss	pep_score	pep_expect	pep_seq	pep_var_mod
1	C4H A. thaliana translationframe+1	4	2	400.782	799.55	2	799.466	0.0835	1	0.72	0.85	LRNEIR
1	C4H A. thaliana translationframe+2	5	2	400.787	799.56	2	799.466	0.0933	1	2.43	0.57	LRNEIR
1	C4H A. thaliana translationframe+3	394	1	538.315	1074.62	2	1074.48	0.1307	1	0.19	0.96	GGDSRHGDFK
1	C4H A. thaliana translationframe+4	395	1	538.323	1074.63	2	1074.48	0.1467	1	2.28	0.59	GGDSRHGDFK
1	C4H A. thaliana translationframe+5	396	1	538.323	1074.63	2	1074.48	0.1475	1	0.83	0.83	GGDSRHGDFK
1	C4H A. thaliana translationframe+6	405	2	540.802	1079.59	2	1079.53	0.0603	0	0.78	1.5	YVWIQNEK	Deamidated (NQ)
1	C4H A. thaliana translationframe+7	520	1	561.816	1121.62	2	1121.54	0.0822	0	4.82	0.33	DEDNIVVYR
1	C4H A. thaliana translationframe+8	525	1	565.317	1128.62	2	1128.6	0.016	1	34.21	0.00038	GVWIQNEKR
1	C4H A. thaliana translationframe+9	598	1	585.842	1169.67	2	1169.57	0.1019	0	1.58	0.7	QPQQLEEAAR	Deamidated (NQ)
1	C4H A. thaliana translationframe+10	602	1	587.299	1172.58	2	1172.63	-0.0475	1	1.4	0.72	RTVWIQNEK
1	C4H A. thaliana translationframe+11	610	1	587.812	1173.61	2	1173.61	-0.0037	1	0.93	0.81	TVWIQNEKR	Deamidated (NQ)
1	C4H A. thaliana translationframe+12	612	1	587.87	1173.73	2	1173.61	0.112	1	6.07	0.25	RTVWIQNEK	Deamidated (NQ)
1	C4H A. thaliana translationframe+13	618	2	593.818	1185.62	2	1185.56	0.0591	0	5.26	0.3	QPQQLEEASR	Deamidated (NQ)
1	C4H A. thaliana translationframe+14	668	1	603.347	1204.68	2	1204.59	0.0882	1	11.65	0.068	MVWIQNEKR	2 Deamidated (NQ)
1	C4H A. thaliana translationframe+15	681	1	608.387	1214.76	2	1214.54	0.2174	0	0.06	0.99	QPQQLEEADR	2 Deamidated (NQ)
1	C4H A. thaliana translationframe+16	718	3	617.863	1233.71	2	1233.55	0.1632	0	0.83	0.83	QNPCGCLVASK	Deamidated (NQ)
1	C4H A. thaliana translationframe+17	720	3	617.868	1233.72	2	1233.55	0.1731	0	3.09	0.49	QNPCGCLVASK	Deamidated (NQ)
1	C4H A. thaliana translationframe+18	722	1	619.343	1236.67	2	1236.61	0.058	1	4.58	0.35	RYVWIQNEK	2 Deamidated (NQ)
1	C4H A. thaliana translationframe+19	723	1	619.344	1236.67	2	1236.61	0.0601	1	14.71	0.034	RYVWIQNEK	2 Deamidated (NQ)
1	C4H A. thaliana translationframe+20	765	1	631.372	1260.73	2	1260.6	0.1339	0	2.6	0.55	QNPCACLVASK	Propionamide (C)
1	C4H A. thaliana translationframe+21	786	2	638.344	1274.67	2	1274.61	0.0629	0	0.71	0.85	QNPCACLVASK	2 Propionamide (C)
1	C4H A. thaliana translationframe+22	787	1	638.349	1274.68	2	1274.61	0.0731	0	1.51	0.71	QNPCACLVASK	2 Propionamide (C)
1	C4H A. thaliana translationframe+23	788	5	638.367	1274.72	2	1274.61	0.1081	0	4.25	0.38	QNPCVCLVASK
1	C4H A. thaliana translationframe+24	789	5	638.367	1274.72	2	1274.61	0.1092	0	10.39	0.091	QNPCVCLVASK
1	C4H A. thaliana translationframe+25	846	1	653.391	1304.77	2	1304.62	0.1466	0	11.57	0.08	QNPCTCLVASK	2 Propionamide (C)
1	C4H A. thaliana translationframe+26	876	1	660.317	1318.62	2	1318.6	0.0179	0	6.71	0.21	QNPCDCLVASK	2 Propionamide (C)
1	C4H A. thaliana translationframe+27	903	1	662.386	1322.76	2	1322.61	0.1467	0	0.93	0.81	QNPCFCLVASK
1	C4H A. thaliana translationframe+28	932	1	668.394	1334.77	2	1334.67	0.101	1	1.31	0.74	RDWDNIVVYR
1	C4H A. thaliana translationframe+29	943	1	670.856	1339.7	2	1339.59	0.1079	0	0.87	0.82	QNPCYCLVASK	Deamidated (NQ)
1	C4H A. thaliana translationframe+30	944	1	670.863	1339.71	2	1339.59	0.121	0	0.85	0.82	QNPCYCLVASK	Deamidated (NQ)
1	C4H A. thaliana translationframe+31	945	1	670.863	1339.71	2	1339.59	0.1211	0	0.86	0.82	QNPCYCLVASK	Deamidated (NQ)
1	C4H A. thaliana translationframe+32	1067	1	481.653	1441.94	3	1441.68	0.2558	1	0.06	0.99	KQNPCHCLVASK	Deamidated (NQ)
1	C4H A. thaliana translationframe+33	1085	1	728.406	1454.8	2	1454.71	0.085	1	6.41	0.23	KQNPCHCLVASK	Propionamide (C)
1	C4H A. thaliana translationframe+34	1086	1	728.421	1454.83	2	1454.71	0.1149	1	2.32	0.59	KQNPCHCLVASK	Propionamide (C)
2	VpVAN	89	1	435.259	868.504	2	868.481	0.0233	1	25.99	0.0025	GFNLYKK
2	VpVAN	1350	1	560.684	1679.03	3	1678.76	0.2711	0	0.56	0.88	LGAAQNCSATAHGNHR	Deamidated (NQ); Propionamide (C)
2	VpVAN	1530	1	942.432	1882.85	2	1883.01	-0.156	1	0.63	0.86	FGIFVENLAFIRSTNR
3	71VP1V_pla_rep_c6142translationframe+1	725	1	619.847	1237.68	2	1237.62	0.0596	0	17.95	0.018	AQSSALFSLANK	2 Deamidated (NQ)
4	Vitis vinifera caffeic acid 3-0-methyltransferase like	97	1	439.266	876.518	2	876.507	0.0109	1	5.36	0.29	LKVFDQK
4	Vitis vinifera caffeic acid 3-0-methyltransferase like	160	5	482.293	962.572	2	962.519	0.054	1	0.46	0.9	LGVFDQKR	Deamidated (NQ)
4	Vitis vinifera caffeic acid 3-0-methyltransferase like	166	1	486.762	971.51	2	971.515	-0.0043	1	0.74	0.84	QQKVDAQR
4	Vitis vinifera caffeic acid 3-0-methyltransferase like	170	1	487.785	973.556	2	973.483	0.0726	1	13.42	0.05	QEKVDAQR	Deamidated (NQ)
4	Vitis vinifera caffeic acid 3-0-methyltransferase like	172	1	488.292	974.57	2	974.482	0.0876	0	1.22	1.3	IQQGFEPR	Deamidated (NQ)
4	Vitis vinifera caffeic acid 3-0-methyltransferase like	175	1	488.299	974.583	2	974.482	0.1007	0	1.24	1.3	IQQGFEPR	Deamidated (NQ)
4	Vitis vinifera caffeic acid 3-0-methyltransferase like	182	1	488.762	975.509	2	975.466	0.0431	0	2.41	0.57	IQQGFEPR	2 Deamidated (NQ)
4	Vitis vinifera caffeic acid 3-0-methyltransferase like	346	1	525.827	1049.64	2	1049.52	0.1207	0	0.8	0.91	HVCQRPPR	Deamidated (NQ)
4	Vitis vinifera caffeic acid 3-0-methyltransferase like	359	1	532.323	1062.63	2	1062.55	0.0804	0	0.04	0.99	HVCQRPPR	Propionamide (C)
4	Vitis vinifera caffeic acid 3-0-methyltransferase like	360	1	532.33	1062.65	2	1062.55	0.0958	0	3.06	0.49	HVCQRPPR	Propionamide (C)
4	Vitis vinifera caffeic acid 3-0-methyltransferase like	414	1	543.292	1084.57	2	1084.6	-0.0332	1	1.03	0.79	IAVPWQRSK	Deamidated (NQ)
4	Vitis vinifera caffeic acid 3-0-methyltransferase like	545	1	567.287	1132.56	2	1132.59	-0.0275	1	8.08	0.16	SKIQQGFAPR	2 Deamidated (NQ)
4	Vitis vinifera caffeic acid 3-0-methyltransferase like	550	1	570.318	1138.62	2	1138.53	0.0883	1	1.79	0.66	AWNGFCKSR	Propionamide (C)
4	Vitis vinifera caffeic acid 3-0-methyltransferase like	589	1	583.321	1164.63	2	1164.6	0.0228	1	0.2	0.95	RHVCQRPGR
4	Vitis vinifera caffeic acid 3-0-methyltransferase like	671	1	604.34	1206.67	2	1206.69	-0.022	1	6.71	0.28	QGPHGKLVPFK
4	Vitis vinifera caffeic acid 3-0-methyltransferase like	703	1	613.404	1224.79	2	1224.61	0.1798	1	1.17	0.76	SKIQQGFYPR	2 Deamidated (NQ)
4	Vitis vinifera caffeic acid 3-0-methyltransferase like	788	7	638.367	1274.72	2	1274.59	0.1301	0	1.37	0.73	NSIGQGLWNER	2 Deamidated (NQ)
4	Vitis vinifera caffeic acid 3-0-methyltransferase like	920	1	665.89	1329.77	2	1329.67	0.0983	0	7.16	0.19	NSIIQGLWNER	Deamidated (NQ)
4	Vitis vinifera caffeic acid 3-0-methyltransferase like	964	7	676.377	1350.74	2	1350.73	0.0146	0	2.24	0.66	LQISLNAGHQLR	2 Deamidated (NQ)
4	Vitis vinifera caffeic acid 3-0-methyltransferase like	996	1	690.375	1378.74	2	1378.66	0.0743	0	1.46	0.71	TSGSPGLQEFDIK	Deamidated (NQ)
4	Vitis vinifera caffeic acid 3-0-methyltransferase like	1009	1	698.364	1394.71	2	1394.72	-0.0022	0	2.36	0.58	LQISLNDGHQLR	2 Deamidated (NQ)
4	Vitis vinifera caffeic acid 3-0-methyltransferase like	1135	1	744.408	1486.8	2	1486.75	0.0485	1	5.77	0.26	RNSIIQGLWNER	2 Deamidated (NQ)
4	Vitis vinifera caffeic acid 3-0-methyltransferase like	1294	1	824.885	1647.75	2	1647.73	0.0292	0	1.03	0.79	CYNVSTHPWWQR	Deamidated (NQ); Propionamide (C)
4	Vitis vinifera caffeic acid 3-0-methyltransferase like	1393	1	874.433	1746.85	2	1747.14	-0.2909	0	16.47	0.023	FLILLLGLVFFLVLK
4	Vitis vinifera caffeic acid 3-0-methyltransferase like	1427	1	598.289	1791.84	3	1791.74	0.1025	1	1.87	0.65	WEGDTCHMSSTRGPR	Oxidation (M)
5	75VP7V_pla_rep_c529translationframe+1	466	1	552.803	1103.59	2	1103.58	0.0158	0	8.09	0.16	TWITIQWR	Deamidated (NQ)
5	75VP7V_pla_rep_c529translationframe+1	788	2	638.367	1274.72	2	1274.65	0.0673	1	9.51	0.11	TWITEQWRR
5	75VP7V_pla_rep_c529translationframe+1	789	2	638.367	1274.72	2	1274.65	0.0683	1	11.63	0.069	TWITEQWRR
5	75VP7V_pla_rep_c529translationframe+1	790	1	638.368	1274.72	2	1274.65	0.0701	1	16.31	0.023	TWITQQWRR	Deamidated (NQ)
6	V_pla_rep_c60503translationframe+1(UGT 88A1 candidate)	149	1	475.292	948.569	2	948.551	0.0189	0	15.43	0.029	LSNPHLLR
7	PAL1 A. thaliana translationframe+1	758	1	628.87	1255.73	2	1255.6	0.1267	1	0.43	0.91	WIHCRNQSR
7	PAL1 A. thaliana translationframe+2	1176	1	763.851	1525.69	2	1525.7	-0.0073	1	0.38	0.92	LFSPLCSARCCR
7	PAL1 A. thaliana translationframe+3	1251	1	800.962	1599.91	2	1599.86	0.0505	0	15.24	0.03	TDTLSALRPNGSVLR	Deamidated (NQ)
7	PAL1 A. thaliana translationframe+4	1252	1	800.962	1599.91	2	1599.86	0.0507	0	10.93	0.081	TDTLSALRPNGSVLR	Deamidated (NQ)
8	OMT3c cloned_ORFtranslationframe+1	117	1	453.354	904.693	2	904.549	0.1439	1	14.81	0.033	NILKVYR
8	OMT3c cloned_ORFtranslationframe+1	1670	1	711.39	2131.15	3	2130.98	0.1645	0	1.29	1.1	MGSIPNNHAEVDVCNYALK
9	OMT3a-1revclonedtranslationofORFORF	115	1	452.281	902.547	2	902.501	0.0457	1	1.21	0.76	DCVRILK
9	OMT3a-1revclonedtranslationofORFORF	117	1	453.354	904.693	2	904.549	0.1439	1	14.81	0.033	NILKVYR
10	13298_1_CyC1Seq_Rtranslationframe+1 (Caffeic acid O-methyltransferase candidate from Populus trchcarpa translationframe+1)	66	1	425.755	849.496	2	849.434	0.0618	0	0.86	0.82	TEFLANR
10	13298_1_CyC1Seq_Rtranslationframe+1 (Caffeic acid O-methyltransferase candidate from Populus trchcarpa translationframe+1)	263	1	511.283	1020.55	2	1020.54	0.0164	0	1.34	0.73	TLSGFINNR
10	13298_1_CyC1Seq_Rtranslationframe+1 (Caffeic acid O-methyltransferase candidate from Populus trchcarpa translationframe+1)	349	1	527.274	1052.53	2	1052.51	0.0195	0	0.79	1.3	TLSSFINNR	2 Deamidated (NQ)
10	13298_1_CyC1Seq_Rtranslationframe+1 (Caffeic acid O-methyltransferase candidate from Populus trchcarpa translationframe+1)	373	1	533.299	1064.58	2	1064.55	0.0329	0	6.17	0.36	TLSVFINNR	2 Deamidated (NQ)
10	13298_1_CyC1Seq_Rtranslationframe+1 (Caffeic acid O-methyltransferase candidate from Populus trchcarpa translationframe+1)	404	1	540.798	1079.58	2	1079.52	0.0565	0	0.1	1.8	TLSNFINNR	2 Deamidated (NQ)
10	13298_1_CyC1Seq_Rtranslationframe+1 (Caffeic acid O-methyltransferase candidate from Populus trchcarpa translationframe+1)	405	4	540.802	1079.59	2	1079.52	0.0643	0	0.29	1.7	TLSNFINNR	2 Deamidated (NQ)
10	13298_1_CyC1Seq_Rtranslationframe+1 (Caffeic acid O-methyltransferase candidate from Populus trchcarpa translationframe+1)	553	1	571.327	1140.64	2	1140.6	0.0427	0	3.22	0.48	LPSLSMPPSGR
10	13298_1_CyC1Seq_Rtranslationframe+1 (Caffeic acid O-methyltransferase candidate from Populus trchcarpa translationframe+1)	782	1	636.38	1270.75	2	1270.7	0.046	1	0.05	0.99	VQLRTEALANR	Deamidated (NQ)
10	13298_1_CyC1Seq_Rtranslationframe+1 (Caffeic acid O-methyltransferase candidate from Populus trchcarpa translationframe+1)	976	1	680.394	1358.77	2	1358.71	0.0646	1	2.26	0.68	VQLRTECLANR
10	13298_1_CyC1Seq_Rtranslationframe+1 (Caffeic acid O-methyltransferase candidate from Populus trchcarpa translationframe+1)	1135	6	744.408	1486.8	2	1486.79	0.0087	1	4.53	0.35	LASLSMPPSGRSLR	Oxidation (M)
10	13298_1_CyC1Seq_Rtranslationframe+1 (Caffeic acid O-methyltransferase candidate from Populus trchcarpa translationframe+1)	1350	3	560.684	1679.03	3	1678.78	0.2498	0	0.16	0.96	QCASLQSTQIHFMK	Deamidated (NQ)
10	13298_1_CyC1Seq_Rtranslationframe+1 (Caffeic acid O-methyltransferase candidate from Populus trchcarpa translationframe+1)	1357	1	846.985	1691.96	2	1691.81	0.143	0	1.03	0.79	QCASLQSVQIHFMK	Oxidation (M)
10	13298_1_CyC1Seq_Rtranslationframe+1 (Caffeic acid O-methyltransferase candidate from Populus trchcarpa translationframe+1)	1399	1	875.939	1749.86	2	1749.83	0.035	1	9.86	0.1	QCASLQSRQIHFMK	Deamidated (NQ); Oxidation (M)
10	13298_1_CyC1Seq_Rtranslationframe+1 (Caffeic acid O-methyltransferase candidate from Populus trchcarpa translationframe+1)	1723	1	737.723	2210.15	3	2210.05	0.0962	1	11.5	0.071	NFRQCASLQSWQIHFMK	Oxidation (M); Propionamide (C)
10	13298_1_CyC1Seq_Rtranslationframe+1 (Caffeic acid O-methyltransferase candidate from Populus trchcarpa translationframe+1)	1724	1	737.726	2210.16	3	2210.05	0.1063	1	0.09	0.98	NFRQCASLQSWQIHFMK	Oxidation (M); Propionamide (C)
10	13298_1_CyC1Seq_Rtranslationframe+1 (Caffeic acid O-methyltransferase candidate from Populus trchcarpa translationframe+1)	1725	1	737.737	2210.19	3	2210.05	0.1368	1	11.61	0.069	NFRQCASLQSWQIHFMK	Oxidation (M); Propionamide (C)
10	13298_1_CyC1Seq_Rtranslationframe+1 (Caffeic acid O-methyltransferase candidate from Populus trchcarpa translationframe+1)	1726	1	737.742	2210.21	3	2210.05	0.1537	1	8.53	0.14	NFRQCASLQSWQIHFMK	Oxidation (M); Propionamide (C)
10	13298_1_CyC1Seq_Rtranslationframe+1 (Caffeic acid O-methyltransferase candidate from Populus trchcarpa translationframe+1)	1727	1	737.749	2210.22	3	2210.05	0.1736	1	11.76	0.067	NFRQCASLQSWQIHFMK	Oxidation (M); Propionamide (C)
10	13298_1_CyC1Seq_Rtranslationframe+1 (Caffeic acid O-methyltransferase candidate from Populus trchcarpa translationframe+1)	1728	1	738.052	2211.14	3	2211.04	0.0998	1	8.61	0.14	NFRQCASLQSWQIHFMK	Deamidated (NQ); Oxidation (M); Propionamide (C)
10	13298_1_CyC1Seq_Rtranslationframe+1 (Caffeic acid O-methyltransferase candidate from Populus trchcarpa translationframe+1)	1730	1	738.057	2211.15	3	2211.04	0.1129	1	9.2	0.12	NFRQCASLQSWQIHFMK	Deamidated (NQ); Oxidation (M); Propionamide (C)
10	13298_1_CyC1Seq_Rtranslationframe+1 (Caffeic acid O-methyltransferase candidate from Populus trchcarpa translationframe+1)	1731	1	738.058	2211.15	3	2211.04	0.1154	1	9.72	0.11	NFRQCASLQSWQIHFMK	Deamidated (NQ); Oxidation (M); Propionamide (C)
10	13298_1_CyC1Seq_Rtranslationframe+1 (Caffeic acid O-methyltransferase candidate from Populus trchcarpa translationframe+1)	1732	1	738.059	2211.16	3	2211.04	0.1213	1	8.15	0.15	NFRQCASLQSWQIHFMK	Deamidated (NQ); Oxidation (M); Propionamide (C)
10	13298_1_CyC1Seq_Rtranslationframe+1 (Caffeic acid O-methyltransferase candidate from Populus trchcarpa translationframe+1)	1733	1	738.06	2211.16	3	2211.04	0.1234	1	5.55	0.28	NFRQCASLQSWQIHFMK	Deamidated (NQ); Oxidation (M); Propionamide (C)
10	13298_1_CyC1Seq_Rtranslationframe+1 (Caffeic acid O-methyltransferase candidate from Populus trchcarpa translationframe+1)	1734	1	738.061	2211.16	3	2211.04	0.1249	1	8.63	0.14	NFRQCASLQSWQIHFMK	Deamidated (NQ); Oxidation (M); Propionamide (C)
10	13298_1_CyC1Seq_Rtranslationframe+1 (Caffeic acid O-methyltransferase candidate from Populus trchcarpa translationframe+1)	1735	1	738.061	2211.16	3	2211.04	0.1258	1	11.94	0.064	NFRQCASLQSWQIHFMK	Deamidated (NQ); Oxidation (M); Propionamide (C)
10	13298_1_CyC1Seq_Rtranslationframe+1 (Caffeic acid O-methyltransferase candidate from Populus trchcarpa translationframe+1)	1736	1	738.061	2211.16	3	2211.04	0.1262	1	9.82	0.1	NFRQCASLQSWQIHFMK	Deamidated (NQ); Oxidation (M); Propionamide (C)
10	13298_1_CyC1Seq_Rtranslationframe+1 (Caffeic acid O-methyltransferase candidate from Populus trchcarpa translationframe+1)	1737	1	738.061	2211.16	3	2211.04	0.1268	1	8.6	0.14	NFRQCASLQSWQIHFMK	Deamidated (NQ); Oxidation (M); Propionamide (C)
10	13298_1_CyC1Seq_Rtranslationframe+1 (Caffeic acid O-methyltransferase candidate from Populus trchcarpa translationframe+1)	1738	1	738.062	2211.17	3	2211.04	0.1299	1	10.13	0.097	NFRQCASLQSWQIHFMK	Deamidated (NQ); Oxidation (M); Propionamide (C)
10	13298_1_CyC1Seq_Rtranslationframe+1 (Caffeic acid O-methyltransferase candidate from Populus trchcarpa translationframe+1)	1739	1	738.063	2211.17	3	2211.04	0.1318	1	8.75	0.13	NFRQCASLQSWQIHFMK	Deamidated (NQ); Oxidation (M); Propionamide (C)
10	13298_1_CyC1Seq_Rtranslationframe+1 (Caffeic acid O-methyltransferase candidate from Populus trchcarpa translationframe+1)	1740	1	738.065	2211.17	3	2211.04	0.1367	1	10.09	0.098	NFRQCASLQSWQIHFMK	Deamidated (NQ); Oxidation (M); Propionamide (C)
10	13298_1_CyC1Seq_Rtranslationframe+1 (Caffeic acid O-methyltransferase candidate from Populus trchcarpa translationframe+1)	1741	1	738.067	2211.18	3	2211.04	0.1425	1	8.48	0.14	NFRQCASLQSWQIHFMK	Deamidated (NQ); Oxidation (M); Propionamide (C)
10	13298_1_CyC1Seq_Rtranslationframe+1 (Caffeic acid O-methyltransferase candidate from Populus trchcarpa translationframe+1)	1742	1	738.068	2211.18	3	2211.04	0.1479	1	9.12	0.12	NFRQCASLQSWQIHFMK	Deamidated (NQ); Oxidation (M); Propionamide (C)
10	13298_1_CyC1Seq_Rtranslationframe+1 (Caffeic acid O-methyltransferase candidate from Populus trchcarpa translationframe+1)	1744	1	738.069	2211.18	3	2211.04	0.1489	1	8.89	0.13	NFRQCASLQSWQIHFMK	Deamidated (NQ); Oxidation (M); Propionamide (C)
10	13298_1_CyC1Seq_Rtranslationframe+1 (Caffeic acid O-methyltransferase candidate from Populus trchcarpa translationframe+1)	1745	1	738.069	2211.18	3	2211.04	0.1497	1	7.99	0.16	NFRQCASLQSWQIHFMK	Deamidated (NQ); Oxidation (M); Propionamide (C)
10	13298_1_CyC1Seq_Rtranslationframe+1 (Caffeic acid O-methyltransferase candidate from Populus trchcarpa translationframe+1)	1746	1	738.069	2211.19	3	2211.04	0.151	1	9.95	0.1	NFRQCASLQSWQIHFMK	Deamidated (NQ); Oxidation (M); Propionamide (C)
10	13298_1_CyC1Seq_Rtranslationframe+1 (Caffeic acid O-methyltransferase candidate from Populus trchcarpa translationframe+1)	1747	1	738.071	2211.19	3	2211.04	0.1558	1	14.41	0.036	NFRQCASLQSWQIHFMK	Deamidated (NQ); Oxidation (M); Propionamide (C)
10	13298_1_CyC1Seq_Rtranslationframe+1 (Caffeic acid O-methyltransferase candidate from Populus trchcarpa translationframe+1)	1748	1	738.072	2211.19	3	2211.04	0.1577	1	6.28	0.24	NFRQCASLQSWQIHFMK	Deamidated (NQ); Oxidation (M); Propionamide (C)
10	13298_1_CyC1Seq_Rtranslationframe+1 (Caffeic acid O-methyltransferase candidate from Populus trchcarpa translationframe+1)	1749	1	738.073	2211.2	3	2211.04	0.1633	1	9.84	0.1	NFRQCASLQSWQIHFMK	Deamidated (NQ); Oxidation (M); Propionamide (C)
10	13298_1_CyC1Seq_Rtranslationframe+1 (Caffeic acid O-methyltransferase candidate from Populus trchcarpa translationframe+1)	1750	1	738.074	2211.2	3	2211.04	0.1635	1	8.5	0.14	NFRQCASLQSWQIHFMK	Deamidated (NQ); Oxidation (M); Propionamide (C)
10	13298_1_CyC1Seq_Rtranslationframe+1 (Caffeic acid O-methyltransferase candidate from Populus trchcarpa translationframe+1)	1751	1	738.074	2211.2	3	2211.04	0.1661	1	2.21	0.6	NFRQCASLQSWQIHFMK	Deamidated (NQ); Oxidation (M); Propionamide (C)
10	13298_1_CyC1Seq_Rtranslationframe+1 (Caffeic acid O-methyltransferase candidate from Populus trchcarpa translationframe+1)	1752	1	738.075	2211.2	3	2211.04	0.1667	1	1.84	0.65	NFRQCASLQSWQIHFMK	Deamidated (NQ); Oxidation (M); Propionamide (C)
10	13298_1_CyC1Seq_Rtranslationframe+1 (Caffeic acid O-methyltransferase candidate from Populus trchcarpa translationframe+1)	1753	1	738.075	2211.2	3	2211.04	0.1667	1	2.9	0.51	NFRQCASLQSWQIHFMK	Deamidated (NQ); Oxidation (M); Propionamide (C)
10	13298_1_CyC1Seq_Rtranslationframe+1 (Caffeic acid O-methyltransferase candidate from Populus trchcarpa translationframe+1)	1754	1	738.075	2211.2	3	2211.04	0.1675	1	3.35	0.46	NFRQCASLQSWQIHFMK	Deamidated (NQ); Oxidation (M); Propionamide (C)
11	13298_1_GPDSeq_Ftranslationframe+1 (Ricinus communis putative o-methyltransferase)	97	1	439.266	876.518	2	876.507	0.0109	1	5.36	0.29	LKVFDQK
11	13298_1_GPDSeq_Ftranslationframe+1 (Ricinus communis putative o-methyltransferase)	160	5	482.293	962.572	2	962.519	0.054	1	0.46	0.9	LGVFDQKR	Deamidated (NQ)
11	13298_1_GPDSeq_Ftranslationframe+1 (Ricinus communis putative o-methyltransferase)	166	1	486.762	971.51	2	971.515	-0.0043	1	0.74	0.84	QQKVDAQR
11	13298_1_GPDSeq_Ftranslationframe+1 (Ricinus communis putative o-methyltransferase)	170	1	487.785	973.556	2	973.483	0.0726	1	13.42	0.05	QEKVDAQR	Deamidated (NQ)
11	13298_1_GPDSeq_Ftranslationframe+1 (Ricinus communis putative o-methyltransferase)	172	1	488.292	974.57	2	974.482	0.0876	0	1.22	1.3	IQQGFEPR	Deamidated (NQ)
11	13298_1_GPDSeq_Ftranslationframe+1 (Ricinus communis putative o-methyltransferase)	175	1	488.299	974.583	2	974.482	0.1007	0	1.24	1.3	IQQGFEPR	Deamidated (NQ)
11	13298_1_GPDSeq_Ftranslationframe+1 (Ricinus communis putative o-methyltransferase)	182	1	488.762	975.509	2	975.466	0.0431	0	2.41	0.57	IQQGFEPR	2 Deamidated (NQ)
11	13298_1_GPDSeq_Ftranslationframe+1 (Ricinus communis putative o-methyltransferase)	346	1	525.827	1049.64	2	1049.52	0.1207	0	0.8	0.91	HVCQRPPR	Deamidated (NQ)
11	13298_1_GPDSeq_Ftranslationframe+1 (Ricinus communis putative o-methyltransferase)	359	1	532.323	1062.63	2	1062.55	0.0804	0	0.04	0.99	HVCQRPPR	Propionamide (C)
11	13298_1_GPDSeq_Ftranslationframe+1 (Ricinus communis putative o-methyltransferase)	360	1	532.33	1062.65	2	1062.55	0.0958	0	3.06	0.49	HVCQRPPR	Propionamide (C)
11	13298_1_GPDSeq_Ftranslationframe+1 (Ricinus communis putative o-methyltransferase)	414	1	543.292	1084.57	2	1084.6	-0.0332	1	1.03	0.79	IAVPWQRSK	Deamidated (NQ)
11	13298_1_GPDSeq_Ftranslationframe+1 (Ricinus communis putative o-methyltransferase)	545	1	567.287	1132.56	2	1132.59	-0.0275	1	8.08	0.16	SKIQQGFAPR	2 Deamidated (NQ)
11	13298_1_GPDSeq_Ftranslationframe+1 (Ricinus communis putative o-methyltransferase)	550	1	570.318	1138.62	2	1138.53	0.0883	1	1.79	0.66	AWNGFCKSR	Propionamide (C)
11	13298_1_GPDSeq_Ftranslationframe+1 (Ricinus communis putative o-methyltransferase)	589	1	583.321	1164.63	2	1164.6	0.0228	1	0.2	0.95	RHVCQRPGR
11	13298_1_GPDSeq_Ftranslationframe+1 (Ricinus communis putative o-methyltransferase)	671	1	604.34	1206.67	2	1206.69	-0.022	1	6.71	0.28	QGPHGKLVPFK
11	13298_1_GPDSeq_Ftranslationframe+1 (Ricinus communis putative o-methyltransferase)	703	1	613.404	1224.79	2	1224.61	0.1798	1	1.17	0.76	SKIQQGFYPR	2 Deamidated (NQ)
11	13298_1_GPDSeq_Ftranslationframe+1 (Ricinus communis putative o-methyltransferase)	788	7	638.367	1274.72	2	1274.59	0.1301	0	1.37	0.73	NSIGQGLWNER	2 Deamidated (NQ)
11	13298_1_GPDSeq_Ftranslationframe+1 (Ricinus communis putative o-methyltransferase)	860	1	655.905	1309.8	2	1309.55	0.242	0	0.76	0.84	CYNVAQAPCAR	Deamidated (NQ)
11	13298_1_GPDSeq_Ftranslationframe+1 (Ricinus communis putative o-methyltransferase)	920	1	665.89	1329.77	2	1329.67	0.0983	0	7.16	0.19	NSIIQGLWNER	Deamidated (NQ)
11	13298_1_GPDSeq_Ftranslationframe+1 (Ricinus communis putative o-methyltransferase)	961	1	676.362	1350.71	2	1350.62	0.0919	0	0.44	0.99	CYNVAQIPCAR
11	13298_1_GPDSeq_Ftranslationframe+1 (Ricinus communis putative o-methyltransferase)	963	1	676.372	1350.73	2	1350.62	0.113	0	6.09	0.27	CYNVAQIPCAR
11	13298_1_GPDSeq_Ftranslationframe+1 (Ricinus communis putative o-methyltransferase)	964	1	676.377	1350.74	2	1350.62	0.1228	0	10.27	0.1	CYNVAQIPCAR
11	13298_1_GPDSeq_Ftranslationframe+1 (Ricinus communis putative o-methyltransferase)	996	1	690.375	1378.74	2	1378.66	0.0743	0	1.46	0.71	TSGSPGLQEFDIK	Deamidated (NQ)
11	13298_1_GPDSeq_Ftranslationframe+1 (Ricinus communis putative o-methyltransferase)	1009	1	698.364	1394.71	2	1394.72	-0.0022	0	2.36	0.58	LQISLNDGHQLR	2 Deamidated (NQ)
11	13298_1_GPDSeq_Ftranslationframe+1 (Ricinus communis putative o-methyltransferase)	1135	1	744.408	1486.8	2	1486.75	0.0485	1	5.77	0.26	RNSIIQGLWNER	2 Deamidated (NQ)
11	13298_1_GPDSeq_Ftranslationframe+1 (Ricinus communis putative o-methyltransferase)	1442	1	899.907	1797.8	2	1797.81	-0.0147	1	0.02	1	CYNVAQSPCARTTEK	Propionamide (C)
11	13298_1_GPDSeq_Ftranslationframe+1 (Ricinus communis putative o-methyltransferase)	2137	1	1109.25	3324.74	3	3324.89	-0.1535	1	3.01	0.5	YVYFLILLLALVFFLVLKHQNLVSTDSR	Deamidated (NQ)
Abbreviations used for protein and peptide identification
MASCOT report heading	explanation
prot_acc	accesion no. according to pyrosequencing dataset
prot_score	MASCOT score
prot_mass	molecular weight of translated sequence
prot_matches	No. of MS/MS queries matched to protein
prot_cover	Sequence coverage in percent
prot_len	Length in amino acid residues of translated sequence
pep_rank	rank of peptide match (1 - 10)
pep_exp_mr	observed relative molecular mass
pep_exp_z	observed charge state
pep_calc_mr	calculated relative molecular mass
pep_delta	(pep_calc_mr - pep_exp_mr)
pep_miss	number of missed enzyme cleavage sites
pep_score	peptide match score
pep_expect	peptide expectation score
pep_seq	peptide sequence
pep_frame	peptide frame number
pep_var_mod	variable modifications used to get the match
